# Supplementary material for: Nutritionists as policy advocates: the case of obesity prevention in Quebec, Canada
Source: Public Health Nutr. 2021 Dec 27;25(7):2011–24. doi: 10.1017/S1368980021004997 (PMC9991765; doi:10.1017/S1368980021004997)
Supplement: Supplementary file 1 [file S1368980021004997sup.zip]

Archive with 3 entries (3 files):
- S1368980021004997sup001.docx
- S1368980021004997sup002.docx
- S1368980021004997sup003.docx
